# Supplementary material for: D-Lactic Acid Production from Sugarcane Bagasse by Genetically Engineered Saccharomyces cerevisiae
Source: J Fungi (Basel). 2022 Aug 3;8(8):816. doi: 10.3390/jof8080816 (PMC9410322; doi:10.3390/jof8080816)
Supplement: Supplementary file 1 [file jof-08-00816-s001.zip]

Archive with 1 entries (1 files):
- jof-1782000-supplementary.pdf
